# Supplementary material for: Broadly Active Antiviral Compounds Disturb Zika Virus Progeny Release Rescuing Virus-Induced Toxicity in Brain Organoids
Source: Viruses. 2020 Dec 29;13(1):37. doi: 10.3390/v13010037 (PMC7823652; doi:10.3390/v13010037)
Supplement: Supplementary file 1 [file viruses-13-00037-s001.zip]

Archive with 11 entries (10 files):
- Viruses_Supplementary Material/
- Viruses_Supplementary Material/.DS_Store
- __MACOSX/Viruses_Supplementary Material/._.DS_Store
- Viruses_Supplementary Material/Supplementary Data 2.xlsx
- __MACOSX/Viruses_Supplementary Material/._Supplementary Data 2.xlsx
- Viruses_Supplementary Material/Supplementary Data Table 1_Compound KEY.xlsx
- __MACOSX/Viruses_Supplementary Material/._Supplementary Data Table 1_Compound KEY.xlsx
- Viruses_Supplementary Material/Supplementary Data 1.xlsx
- __MACOSX/Viruses_Supplementary Material/._Supplementary Data 1.xlsx
- Viruses_Supplementary Material/Pettke et al._Viruses_Supplementary information.pdf
- __MACOSX/Viruses_Supplementary Material/._Pettke et al._Viruses_Supplementary information.pdf
