# Supplementary material for: Broadly Active Antiviral Compounds Disturb Zika Virus Progeny Release Rescuing Virus-Induced Toxicity in Brain Organoids
Source: Viruses. 2020 Dec 29;13(1):37. doi: 10.3390/v13010037 (PMC7823652; doi:10.3390/v13010037)
Supplement: Supplementary file 1 [file viruses-13-00037-s001.zip › Viruses_Supplementary Material/Supplementary Data 2.xlsx]

## Sheet: Sheet1
	Compound	Structure	hOGG1 IC50 (nM)	Virus	Cell-line	MOI	Timepoint	Viability	Antiviral on primary infection			Antiviral on titer (µM)			Viability (nuclei count)
							h	CC50 [µM] (95%-CI)	IC50 [µM]	95% CI		IC50 [µM]	95% CI		EC50 [µM]	95% CI
	TH6744		680	uninfected	U87	-	24	>50
							48	>50
							72	>50
					Vero	-	24	>50
							48	>50
							72	>50
				ZIKV	U87	MOI 10	24		>50	-	-	10.26	4.88	26.99	>50	-	-
							48		12.18	9.809	15.26	9.217	5.494	16.35	>50	-	-
						MOI 1	24		>50	-	-	>50	-	-	>50	-	-
							48		7.52	5.47	10.92	4.44	3.25	5.9	>50	-	-
					Vero	MOI 10	24		>50	-	-	5.472	3.211	9.295	>50	-	-
							48		5.823	1.516	13.76	7.156	3.802	13.67	>50	-	-
						MOI 1	24		48.39	21.22	852.1	3.871	2.06	6.093	>50	-	-
							48		2.863	1.596	4.25	3.57	0.9404	7.166	>50	-	-
	TH3289		1620	uninfected	U87	-	24	>50
							48	>50
							72	34.0 (23.4-68.1)
				ZIKV	U87	MOI 10	48		2.81	2.278	3.387	2.493	2.259	2.704	>50	-	-
	TH5264		2000	uninfected	U87	-	24	>50
							48	>50
							72	31.5 (14.2-715.5)
				ZIKV	U87	MOI 10	48		2.652	1.878	3.487	3.232	2.463	4.078	26.68	20.23	34.04
	TH5487		142	uninfected	U87	-	24	>50
							48	>50
							72	>50
				ZIKV	U87	MOI 10	48		2.8	2	3.7	2	1.2	2.6	35.2	31.5	39.5
	Ribavirin		n.a.	uninfected	U87	-	24	>300
							48	>300
							72	>300
				ZIKV	U87	MOI 10	48		59.24	43.21	84.56	31.12	20.2	45.08	>200
						MOI 1	48		60.65	36.52	115.4	52.78	12.73	177.6	>200
					Vero	MOI 10	48		65.1	47.34	90.87	41.03	26.17	65.06	>200
						MOI 1	48		52.6	33.46	84.43	20.96	13.07	34.04	>200
