# Supplementary material for: Broadly Active Antiviral Compounds Disturb Zika Virus Progeny Release Rescuing Virus-Induced Toxicity in Brain Organoids
Source: Viruses. 2020 Dec 29;13(1):37. doi: 10.3390/v13010037 (PMC7823652; doi:10.3390/v13010037)
Supplement: Supplementary file 1 [file viruses-13-00037-s001.zip › Viruses_Supplementary Material/Supplementary Data Table 1_Compound KEY.xlsx]

## Sheet: Supplementary Data on Screening
Compound Number	hOGG1 IC50 (nM)	Viability of U87 cells (%)	Infected Cells (U87, ZIKV) (%)	Viral Titer (ZIKV) (%)	Inhibition of ZIKV titer (%)	Inhibition of primary ZIKV infection (%)	Viability of SW13 Cells (%)	Infected Cells (SW13, HAZV) (%)	Viral Titer (HAZV) (%)	Inhibition of HAZV titer (%)	Inhibition of primary HAZV infection (%)
Compound 1		107	98	94	6	2	82	73	26	74	27
Compound 2	2795.53	93	104	48	52	-4
Compound 3 - TH3289	1619.99	92	59	4	96	41	77	42	5	95	58
Compound 4	1292.86	92	114	81	19	-14
Compound 5	100000	93	81	55	45	19
Compound 6	100000	90	72	32	68	28
Compound 7	100000	94	76	65	35	24
Compound 8	11100	71	51	37	63	49
Compound 9	20700	82	73	43	57	27
Compound 10		97	83	89	11	17
Compound 11		92	56	47	53	44
Compound 12 - TH4448	99000	84	34	13	87	66
Compound 13		84	57	75	25	43
Compound 14		96	139	105	-5	-39
Compound 15		72	82	42	58	18
Compound 16	99000	95	131	218	-118	-31
Compound 17	29800	82	92	83	17	8
Compound 18		91	90	134	-34	10
Compound 19 - TH5264	2000	86	46	2	98	54	94	19	6	94	81
Compound 20	141.5	113	100	106	-6	0	112	73	46	54	27
Compound 21	341.85	84	40	3	97	60
Compound 22	1422.51	77	53	56	44	47
Compound 23	1354	122	100	97	3	0	111	53	68	32	47
Compound 24	744	114	99	97	3	1	97	55	29	71	45
Compound 25		114	98	70	30	2	123	44	4	96	56
Compound 26		102	100	90	10	0	103	65	29	71	35
Compound 27		107	100	70	30	0	70	32	9	91	68
Compound 28		109	57	23	77	43
Compound 29		101	97	40	60	3	31	23	19	81	77
Compound 30	99000	111	98	24	76	2	100	61	29	71	39
Compound 31	99000	128	99	98	2	1	73	13	9	91	87
Compound 32 - TH6545		101	89	5	95	11	80	8	2	98	92
Compound 33		126	100	113	-13	0	108	41	67	33	59
Compound 34	99000	118	97	13	87	3	98	40	72	28	60
Compound 35	783	119	100	72	28	0	110	79	50	50	21
Compound 36 - TH6744	680	105	88	5	95	12	116	15	10	90	85
Compound 37		115	100	116	-16	0	107	75	58	42	25
Compound 38	1730	125	99	120	-20	1	87	36	144	-44	64
Compound 39	2870	112	100	107	-7	0	115	85	55	45	15
Compound 40 - TH8283T	1480	90	50	4	96	50	90	10	4	96	90
Compound 41	99000	109	106	29	71	-6
Compound 42	99000	71	17	22	78	83
Compound 43	99000	91	85	17	83	15
Compound 44	305	131	99	80	20	1	88	34	28	72	66
Compound 45	1760	110	100	100	0	0	58	32	35	65	68
Compound 46	107.85	106	99	37	63	1	107	80	37	63	20
Compound 47	183.5	118	100	94	6	0	104	93	28	72	7
Compound 48	5560	98	99	61	39	1
Compound 49	99000	110	102	54	46	-2
Compound 50	99000	87	56	30	70	44
Compound 51	99000	100	71	20	80	29
Compound 52	19.84	91	24	27	73	76
Compound 53	4438.2	62	50	67	33	50
Compound 54	2130	120	100	82	18	0	102	88	70	30	12
Compound 55	2190	133	99	94	6	1	87	94	19	81	6
Compound 56	1820	144	99	91	9	1	117	57	28	72	43
Compound 57	28600	132	100	115	-15	0	122	65	23	77	35
Compound 58	1950	126	100	113	-13	0	117	88	39	61	12
Compound 59	1360	143	95	50	50	5	96	57	13	87	43
Compound 60		137	100	96	4	0	112	73	78	22	27
Compound 61		95	71	38	62	29
Compound 62	61.65	92	21	38	62	79
Compound 63	29.75	88	68	43	57	32
Compound 64	58.5	89	49	87	13	51
Compound 65	7.72	84	45	147	-47	55
Compound 66	33000	120	51	20	80	49
Compound 67	1220	89	80	67	33	20
Compound 68		106	34	8	92	66
Compound 69	52.75	92	38	47	53	62
Compound 70	25.2	88	33	65	35	67
Compound 71	33000	94	57	13	87	43
Compound 72	33000	100	51	11	89	49
Compound 73	33000	99	77	17	83	23
Compound 74	24.2	90	36	82	18	64
Compound 75	71.7	85	42	51	49	58
Compound 76	56.95	84	29	52	48	71
Compound 77	69.7	90	59	56	44	41
Compound 78	4940	82	51	49	51	49
Compound 79	30.3	84	34	53	47	66
Compound 80	33000	109	131	25	75	-31
Compound 81	1390	86	36	55	45	64
Compound 82	26.85	92	63	86	14	37
Compound 83	100000	114	142	28	72	-42
Compound 84	7790	79	103	119	-19	-3
Compound 85	2420	88	89	153	-53	11
Compound 86	6920	82	95	173	-73	5
Compound 87	1570	84	113	163	-63	-13
Compound 88	100000	103	141	82	18	-41
Compound 89	100000	108	144	62	38	-44
Compound 90	9840	90	102	212	-112	-2
Compound 91	100000	111	152	81	19	-52
Compound 92	74.5	150	98	35	65	2	122	88	33	67	12
Compound 93	15.4	151	96	31	69	4	117	55	13	87	45
Compound 94	153	118	140	37	63	-40
Compound 95	9.43	131	103	37	63	-3	137	77	47	53	23
Compound 96	155	117	110	19	81	-10
Compound 97	556	119	106	26	74	-6
Compound 98	580	114	82	17	83	18
Compound 99	77.9	92	61	68	32	39
Compound 100	196	100	88	18	82	12
Compound 101	960	94	122	186	-86	-22
Compound 102	21.9	97	75	128	-28	25
Compound 103	4.21	106	120	42	58	-20
Compound 104	6.86	97	116	62	38	-16
Compound 105	0.21	100	117	115	-15	-17
Compound 106	4.11	112	156	30	70	-56
Compound 107	0.12	95	94	22	78	6
Compound 108	27.5	102	119	42	58	-19
Compound 109	51.7	99	115	33	67	-15
Compound 110	9.53	109	139	51	49	-39
Ribavirin		91	40	37	60	63	99	53	2	98	47

## Sheet: Supplementary data screening
Compound	ZIKV Compounds	Compound Number	Viral inhibition on primary infection (%)	Viability (%)	Viral inhibition on titer (%)	hOGG1 IC50 (nM)
TH000066		Compound 1	-28	114
TH000588C	TH000588C	Compound 2	27	82	74
TH001217		Compound 3	18	96
TH001760		Compound 4	-6	81
TH002284		Compound 5	-15	100
TH002840		Compound 6	-21	86		100000
TH002844		Compound 7	7	113
TH002847		Compound 8	3	94		100000
TH002853		Compound 9	61	94		2501.5
TH003104		Compound 10	-6	94
TH003287		Compound 11	-18	101		41928.8
TH003288	TH003288	Compound 12				2795.53
TH003289	TH003289	Compound 13 - TH3289	58	77	95	1619.99
TH003290	TH003290	Compound 14				1292.86
TH004236		Compound 15	62	87
TH004247		Compound 16	20	103
TH004248		Compound 17	62	91
TH004252		Compound 18	40	90
TH004258		Compound 19	-20	100
TH004259		Compound 20	2	110
TH004261		Compound 21	2	97		50000
TH004267	TH004267	Compound 22				100000
TH004268	TH004268	Compound 23				100000
TH004270	TH004270	Compound 24				100000
TH004293	TH004293	Compound 25				11100
TH004294	TH004294	Compound 26				20700
TH004323		Compound 27	3	124
TH004382		Compound 28	6	122
TH004383	TH004383	Compound 29
TH004384	TH004384	Compound 30
TH004395		Compound 31	6	84
TH004448	TH004448	Compound 32 - TH4448	98	82
TH004448		Compound 33	99	62		99000
TH004481		Compound 34	9	104
TH004482		Compound 35	14	103
TH004485	TH004485	Compound 36
TH004487	TH004487	Compound 37
TH004488	TH004488	Compound 38
TH004498		Compound 39	79	94
TH004654		Compound 40	49	94		99000
TH005061		Compound 41	79	101		100000
TH005062	TH005062	Compound 42				99000
TH005063		Compound 43	-4	106
TH005256		Compound 44	14	122		100000
TH005258	TH005258	Compound 45				29800
TH005259	TH005259	Compound 46
TH005262		Compound 47	89	77		693.29
TH005263		Compound 48	85	78		1457.86
TH005264	TH005264	Compound 49	81	94	94	2000
TH005265		Compound 50	39	92		100000
TH005267		Compound 51	23	90		100000
TH005268		Compound 52	0	98		100000
TH005278		Compound 53	15	124		100000
TH005288		Compound 54	53	96		100000
TH005291		Compound 55	100	71
TH005294		Compound 56	45	91		100000
TH005305		Compound 57	8	110
TH005308		Compound 58	4	114		100000
TH005311		Compound 59	-14	106
TH005314		Compound 60	12	109		100000
TH005411		Compound 61	23	89
TH005412		Compound 62	89	84		3955.78
TH005413		Compound 63	69	88		1774.76
TH005415		Compound 64	-22	93
TH005417		Compound 65	99	77		3000
TH005418		Compound 66	6	108		2353.66
TH005419		Compound 67	34	105		99000
TH005420		Compound 68	30	98
TH005427		Compound 69	12	130
TH005431		Compound 70	7	93		99000
TH005464		Compound 71	-6	102
TH005476		Compound 72	85	86		99000
TH005487		Compound 73	27	112	54	341.85
TH005487	TH005487	Compound 74	55	75
TH005487	TH005487	Compound 75				141.5
TH005488		Compound 76	17	106		530
TH005489		Compound 77	70	85		6156.83
TH005490		Compound 78	94	94
TH005491		Compound 79	89	93
TH005492		Compound 80	64	91		1911.82
TH005494		Compound 81	92	77		3876.12
TH005495		Compound 82	72	81		99000
TH005496		Compound 83	73	99		99000
TH005497		Compound 84	15	97		99000
TH005498		Compound 85	54	101		99000
TH005507	TH005507	Compound 86				1422.51
TH005514		Compound 87	10	97
TH005515		Compound 88	14	99		99000
TH005527		Compound 89	0	101
TH005528		Compound 90	10	103
TH005535		Compound 91	41	72
TH005573		Compound 92	93	74		99000
TH005575		Compound 93	76	97		99000
TH005577		Compound 94	100	77
TH005578		Compound 95	10	111		23000
TH005579		Compound 96	89	66
TH005580		Compound 97	80	89		1870
TH005581		Compound 98	-15	97		99000
TH005582		Compound 99	-108	62		99000
TH005583		Compound 100	92	85		99000
TH005584		Compound 101	30	97
TH005585		Compound 102	13	112
TH005586		Compound 103	11	108
TH005653		Compound 104	5	106		99000
TH005675		Compound 105	37	103		1310
TH005676		Compound 106	-1	92
TH005677		Compound 107	90	84		99000
TH005678		Compound 108	48	102		3070
TH005680	TH005680	Compound 109	47	111	32	1354
TH005681		Compound 110	34	97
TH005682	TH005682	Compound 111	45	97	71	744
TH005683		Compound 112	20	97		99000
TH005706		Compound 113	30	97		50000
TH005744		Compound 114	99	74		1040
TH005746		Compound 115	48	77		99000
TH005747		Compound 116	7	84
TH005748	TH005748	Compound 117	56	123	96
TH005748		Compound 118	44	85		765
TH005749		Compound 119	40	97		1020
TH005793		Compound 120	69	84		590.5
TH005795		Compound 121	51	88		2890
TH005796		Compound 122	30	80
TH005797		Compound 123	100	60		2060
TH005798		Compound 124	94	47
TH005799		Compound 125	100	37
TH005800	TH005800	Compound 126	35	103	71
TH005801	TH005801	Compound 127	68	70	91
TH005804	TH005804	Compound 128
TH005808		Compound 129	75	76		1710
TH005809		Compound 130	96	96		1090
TH005925		Compound 131	69	82		1190
TH005926		Compound 132	23	89
TH005927		Compound 133	97	28
TH005928		Compound 134	96	7
TH005929		Compound 135	100	67
TH005930		Compound 136	20	85		2530
TH005931	TH005931	Compound 137	77	31	81
TH005932		Compound 138	49	104
TH005933		Compound 139	-8	92
TH006259		Compound 140	9	101		99000
TH006262		Compound 141	98	49		100000
TH006263		Compound 142	98	60		51100
TH006268		Compound 143	8	89		24750
TH006270		Compound 144	10	93		99000
TH006298		Compound 145	-5	88
TH006299		Compound 146	-1	84
TH006300		Compound 147	-8	88
TH006301		Compound 148	-15	92
TH006302		Compound 149	74	9
TH006303		Compound 150	97	81
TH006304		Compound 151	70	85
TH006305		Compound 152	100	47
TH006365		Compound 153	7	102		99000
TH006366		Compound 154	6	106		13000
TH006367		Compound 155	2	108		11400
TH006368		Compound 156	76	73		99000
TH006369		Compound 157	52	101		99000
TH006370		Compound 158	-4	95		50000
TH006371		Compound 159	97	75
TH006372		Compound 160	27	96		19700
TH006373	TH006373	Compound 161	39	100	71	99000
TH006387		Compound 162	17	105		99000
TH006388		Compound 163	1	100		99000
TH006389		Compound 164	-5	107		100000
TH006391		Compound 165	38	105		99000
TH006396		Compound 166	76	44		37400
TH006398		Compound 167	-26	89		100000
TH006399		Compound 168	-13	97		100000
TH006401		Compound 169	-11	105		100000
TH006402		Compound 170	-9	102
TH006461		Compound 171	80	76		1430
TH006462		Compound 172	-1	102
TH006463		Compound 173	29	80		99000
TH006464		Compound 174	6	88		1970
TH006465	TH006465	Compound 175	87	73	91	99000
TH006466		Compound 176	92	77
TH006467		Compound 177	72	67		3650
TH006468		Compound 178	99	60
TH006469		Compound 179	66	72
TH006470T		Compound 180	98	73		1590
TH006471T		Compound 181	30	88
TH006472T		Compound 182	-46	91		1210
TH006473T		Compound 183	31	92		99000
TH006474T		Compound 184	92	84		3830
TH006475		Compound 185	3	95
TH006476		Compound 186	15	86
TH006477		Compound 187	52	85
TH006478		Compound 188	-1	94
TH006479		Compound 189	19	116
TH006484		Compound 190	-7	103
TH006485		Compound 191	-6	101
TH006486		Compound 192	89	76
TH006540		Compound 193	3	118		99000
TH006543		Compound 194	78	5		99000
TH006544		Compound 195	0	83		99000
TH006545	TH006545	Compound 196	92	80	98
TH006546		Compound 197	67	76		25000
TH006547		Compound 198	90	75
TH006548	TH006548	Compound 199	59	108	33
TH006549		Compound 200	98	76
TH006550T		Compound 201	8	94
TH006725		Compound 202	89	69		99000
TH006726		Compound 203	71	69
TH006732T		Compound 204	0	102		50000
TH006733		Compound 205	23	84
TH006734		Compound 206	-15	96
TH006735		Compound 207	99	53		983
TH006736	TH006736	Compound 208	60	98	28	99000
TH006737		Compound 209	96	46
TH006738		Compound 210	95	76		99000
TH006739		Compound 211	75	68		100000
TH006740		Compound 212	47	84
TH006741		Compound 213	2	98		6320
TH006742		Compound 214	71	96		1070
TH006743	TH006743	Compound 215	21	110	50	783
TH006744	TH006744	Compound 216 - TH6744	85	116	90	680
TH006745	TH006745	Compound 217	25	107	42
TH006746	TH006746	Compound 218	64	87	-44	1730
TH006747		Compound 219	94	40
TH006748		Compound 220	73	83
TH006753		Compound 221	5	122		2320
TH006807		Compound 222	-2	95		10300
TH006808		Compound 223	6	98
TH006810		Compound 224	99	81
TH006811		Compound 225	23	106		7100
TH006812		Compound 226	100	78
TH006813		Compound 227	51	91		99000
TH006814		Compound 228	92	78
TH006815		Compound 229	56	83		2460
TH006816		Compound 230	51	96		3140
TH006817		Compound 231	81	114		5030
TH006818		Compound 232	17	117
TH006819		Compound 233	99	71
TH006820		Compound 234	52	87
TH006821		Compound 235	99	74		99000
TH006822		Compound 236	47	87
TH006823		Compound 237	98	67
TH006824		Compound 238	62	80
TH006825		Compound 239	30	96
TH006826		Compound 240	99	70
TH006827		Compound 241	93	69
TH006828		Compound 242	89	80
TH006829		Compound 243	98	83
TH006830		Compound 244	97	72		603
TH006831		Compound 245	1	75
TH006832		Compound 246	72	78		3800
TH006833		Compound 247	59	82
TH006834		Compound 248	68	91
TH006835		Compound 249	86	110
TH006836		Compound 250	0	86
TH006837		Compound 251	72	75
TH006838		Compound 252	72	69
TH006839		Compound 253	32	72
TH006840		Compound 254	72	73		551
TH006841		Compound 255	55	94
TH006842		Compound 256	16	89
TH006843		Compound 257	80	58
TH006844		Compound 258	68	51
TH006849		Compound 259	60	91		99000
TH006850		Compound 260	95	79		285.5
TH006851		Compound 261	74	90
TH006852		Compound 262	99	78
TH006853		Compound 263	41	123
TH006854		Compound 264	81	85
TH006855		Compound 265	100	74
TH006856		Compound 266	93	76		99000
TH006857		Compound 267	5	82
TH006858		Compound 268	15	94
TH006859		Compound 269	-4	96
TH006860		Compound 270	15	76
TH006889		Compound 271	98	76
TH006891		Compound 272	63	85		100000
TH006893		Compound 273	11	107		100000
TH006894		Compound 274	12	103		100000
TH006895		Compound 275	28	97
TH006896		Compound 276	97	80
TH006897		Compound 277	51	100		100000
TH006898		Compound 278	44	90
TH006900		Compound 279	65	70		100000
TH006901		Compound 280	5	107
TH006902		Compound 281	-17	80		50000
TH006939		Compound 282	4	92
TH006940		Compound 283	65	78
TH006941		Compound 284	-6	101
TH006942		Compound 285	41	72
TH006943		Compound 286	96	58		327
TH006944		Compound 287	29	123
TH006945		Compound 288	21	107		99000
TH006976		Compound 289	6	103		12100
TH007010		Compound 290	12	120		99000
TH007011		Compound 291	8	119		5130
TH007097		Compound 292	2	62		99000
TH007100		Compound 293	91	77		2830
TH007101		Compound 294	-1	65		1340
TH007127		Compound 295	17	128
TH007299		Compound 296	1	99
TH007351		Compound 297	3	99
TH008020T	TH008020T	Compound 298	15	115	45	2870
TH008079		Compound 299	16	104
TH008080		Compound 300	19	100		99000
TH008090T		Compound 301	34	92
TH008091T		Compound 302	94	114
TH008188		Compound 303	18	119
TH008262		Compound 304	-8	129		19400
TH008263		Compound 305	20	124		591
TH008264		Compound 306	-6	122		99000
TH008265		Compound 307	9	111
TH008267		Compound 308	88	36		99000
TH008268T		Compound 309	10	109		99000
TH008269		Compound 310	61	50
TH008270		Compound 311	94	92		99000
TH008271T		Compound 312	90	76		2050
TH008272T		Compound 313	54	102		99000
TH008273T		Compound 314	10	124
TH008274T		Compound 315	20	115		3120
TH008275T		Compound 316	40	117		4560
TH008276T		Compound 317	94	86		2120
TH008277T		Compound 318	32	6		3130
TH008278T		Compound 319	4	148		3870
TH008279T		Compound 320	94	42		3290
TH008280T		Compound 321	97	24		506
TH008281T		Compound 322	64	2		1865
TH008282T		Compound 323	88	24		1730
TH008283T	TH008283T	Compound 324	90	90	96	1480
TH008284T		Compound 325	15	126		1860
TH008352		Compound 326	-8	134		99000
TH008353		Compound 327	2	132		99000
TH008354		Compound 328	-4	112
TH008359		Compound 329	62	102		99000
TH008360		Compound 330	-4	116		99000
TH008361		Compound 331	-6	136		99000
TH008363		Compound 332	0	132		99000
TH008364		Compound 333	-4	152		99000
TH008366		Compound 334	-10	124		99000
TH008368		Compound 335	8	103
TH008369		Compound 336	100	0		99000
TH008397T		Compound 337	4	92		99000
TH008398		Compound 338	88	85		2350
TH008399		Compound 339	76	87		99000
TH008400		Compound 340	94	88		99000
TH008401		Compound 341	70	97		50000
TH008402		Compound 342	38	104		892
TH008403		Compound 343	83	105		50000
TH008404		Compound 344	71	100		50000
TH008405		Compound 345	56	96		50000
TH008406		Compound 346	90	103		50000
TH008407		Compound 347	88	98		50000
TH008408		Compound 348	93	98		50000
TH008409T		Compound 349	89	75		4510
TH008410		Compound 350	88	94		50000
TH008411T		Compound 351	19	80		4610
TH008412		Compound 352	-4	0		99000
TH008413		Compound 353	79	116		99000
TH008414		Compound 354	8	106		2440
TH008438		Compound 355	17	112
TH008439		Compound 356	32	119
TH008463	TH008463	Compound 357	11	138		99000
TH008464		Compound 358	6	102		99000
TH008467		Compound 359	15	144		6440
TH008475		Compound 360	28	122
TH008476		Compound 361	16	153
TH008477T		Compound 362	-12	116		99000
TH008486		Compound 363	32	116		1210
TH008487		Compound 364	22	138		99000
TH008488		Compound 365	80	74		3880
TH008489		Compound 366	87	10		1330
TH008490		Compound 367	68	18		9060
TH008491		Compound 368	34	102		53.1
TH008492		Compound 369	2	128		99000
TH008493		Compound 370	32	98		99000
TH008494		Compound 371	-10	138
TH008495		Compound 372	34	66		99000
TH008496T		Compound 373	-2	100		99000
TH008497		Compound 374	11	106		99000
TH008498		Compound 375	8	90		99000
TH008499		Compound 376	28	148		99000
TH008500		Compound 377	-15	142
TH008501		Compound 378	32	133
TH008502		Compound 379	15	126		99000
TH008503		Compound 380	70	93		99000
TH008504		Compound 381	70	103		99000
TH008505		Compound 382	8	114		99000
TH008506T		Compound 383	-10	123
TH008507		Compound 384				99000
TH008508		Compound 385	2	116
TH008514		Compound 386	4	127
TH008519T		Compound 387	0	147
TH008529T		Compound 388	-27	144
TH008531		Compound 389	12	134		4360
TH008532		Compound 390	47	110		99000
TH008533		Compound 391	54	105		99000
TH008534		Compound 392	39	62		803
TH008535		Compound 393	26	96		185.57
TH008536		Compound 394	92	98		5380
TH008537		Compound 395	70	106		281.33
TH008538		Compound 396	62	140		840
TH008539		Compound 397	48	126		1900
TH008540		Compound 398	47	128		4320
TH008597		Compound 399	-20	105		99000
TH008598		Compound 400	12	101		99000
TH008599C		Compound 401	-62	55
TH008609		Compound 402	0	108		99000
TH008610		Compound 403	6	103		99000
TH008611		Compound 404	-2	106		99000
TH008612		Compound 405	5	102		99000
TH008613		Compound 406	9	101		99000
TH008614		Compound 407	19	86		99000
TH008615		Compound 408	35	98		99000
TH008616		Compound 409	13	105		99000
TH008617		Compound 410	-2	104		99000
TH008618		Compound 411	11	109		99000
TH008619		Compound 412	8	107
TH008620		Compound 413	39	101		99000
TH008621		Compound 414	16	103		99000
TH008622T		Compound 415	18	99		99000
TH008623T		Compound 416	13	107		99000
TH008624		Compound 417	10	104		99000
TH008625		Compound 418	12	104		99000
TH008661	TH008661	Compound 419	99	77		99000
TH008663T		Compound 420	-2	107		99000
TH008664	TH008664	Compound 421	22	103		99000
TH008690T		Compound 422	11	104		99000
TH008691T		Compound 423	9	104		11300
TH008692T		Compound 424	1	106		99000
TH008693T		Compound 425	10	104		99000
TH008694T		Compound 426	14	98		99000
TH008695T		Compound 427	6	106		99000
TH008696T		Compound 428	6	108		99000
TH008697T		Compound 429	0	99		99000
TH008698T		Compound 430	8	107		99000
TH008699T		Compound 431	8	111		99000
TH008700T		Compound 432	8	106		99000
TH008702T		Compound 433	-3	109		99000
TH008703		Compound 434	13	104		99000
TH008704		Compound 435	0	103		99000
TH008705		Compound 436	11	103		99000
TH008706		Compound 437	9	107		99000
TH008707		Compound 438	30	84
TH008708		Compound 439	-3	107		99000
TH008709		Compound 440	19	107		5870
TH008710		Compound 441	10	106		99000
TH008711		Compound 442	6	114	36	9090
TH008711		Compound 443	23	98		9890
TH008712		Compound 444	26	113	69	99000
TH008713T		Compound 445	8	85		99000
TH008714		Compound 446	3	108		99000
TH008715		Compound 447	5	104		99000
TH008716		Compound 448	9	99		99000
TH008717		Compound 449	-6	106		50000
TH008718T		Compound 450	10	104		50000
TH008719T		Compound 451	5	101		50000
TH008720		Compound 452	3	106		50000
TH008721		Compound 453	9	108		50000
TH008722		Compound 454	13	108		390.75
TH008723		Compound 455	16	100		1016.67
TH008724		Compound 456	1	99		923.67
TH008725		Compound 457	9	94
TH008726T		Compound 458	15	102		99000
TH008727		Compound 459	13	105		99000
TH008728T		Compound 460	12	101		99000
TH008730		Compound 461	-6	124
TH008731		Compound 462	2	106		1189.33
TH008736		Compound 463	20	104
TH008738		Compound 464	-1	105		21.95
TH008739		Compound 465	13	102		24.2
TH008740		Compound 466	44	86		68.95
TH008741		Compound 467	-6	79		99000
TH008742		Compound 468	9	104		99000
TH008743		Compound 469	31	11		99000
TH008744		Compound 470	12	21		99000
TH008747		Compound 471	-22	34		99000
TH008748T		Compound 472	8	97		99000
TH008750	TH008750	Compound 473	66	88	72	305
TH008751	TH008751	Compound 474	68	58	65	1760
TH008752T	TH008752T	Compound 475	20	107	63	107.85
TH008753	TH008753	Compound 476	7	104	72	183.5
TH008754		Compound 477	10	104		99000
TH008755		Compound 478	7	106		99000
TH008764		Compound 479	8	100		99000
TH008766		Compound 480	-5	73		99000
TH008767		Compound 481	-1	103		50000
TH008768		Compound 482	38	47		50000
TH008769		Compound 483	6	99		50000
TH008770		Compound 484	80	87		50000
TH008785		Compound 485	100	46		28700
TH008786		Compound 486	100	5		99000
TH008787T		Compound 487	25	107		50.35
TH008788T		Compound 488	12	111		74.2
TH008789T		Compound 489	38	94		78
TH008790T		Compound 490	56	96		65
TH008791		Compound 491	16	107		99000
TH008792		Compound 492	23	104		99000
TH008793		Compound 493	78	90		36400
TH008794		Compound 494	18	109		50000
TH008812		Compound 495	-2	102		99000
TH008813		Compound 496	-10	103		99000
TH008838T		Compound 497	0	108		50000
TH008839T		Compound 498	48	102		50000
TH008840		Compound 499	22	102		50000
TH008841		Compound 500	25	98		99000
TH008842		Compound 501	9	110
TH008860		Compound 502	-1	106
TH008863		Compound 503	12	107		50000
TH008864		Compound 504	7	103		99000
TH008870		Compound 505	8	114		99000
TH008871		Compound 506	5	80		99000
TH008875		Compound 507	4	111
TH008876		Compound 508	13	111
TH008881		Compound 509	19	107		50000
TH008886C		Compound 510	4	112		99000
TH008887		Compound 511	11	105		99000
TH008888	TH008888	Compound 512	53	99		5560
TH008889		Compound 513	20	115		99000
TH008890		Compound 514	-3	118		50000
TH008891		Compound 515	8	114		99000
TH008892		Compound 516	14	110		99000
TH008893	TH008893	Compound 517	7	106		99000
TH008894		Compound 518	30	90		99000
TH008895		Compound 519	45	106		99000
TH008897		Compound 520	44	77
TH008978T	TH008978T	Compound 521				99000
TH009030T	TH009030T	Compound 522				99000
TH009053		Compound 523	11	122	40
TH009103		Compound 524	66	108	93
TH009104C		Compound 525	-96	3	85
TH009107		Compound 526	27	124	44
TH009121	TH009121	Compound 527				19.84
TH009228	TH009228	Compound 528				4438.2
TH009517	TH009517	Compound 529	12	102	30	2130
TH009518	TH009518	Compound 530	6	87	81	2190
TH009519	TH009519	Compound 531	43	117	72	1820
TH009520	TH009520	Compound 532	35	122	77	28600
TH009521	TH009521	Compound 533	12	117	61	1950
TH009526T	TH009526T	Compound 534	43	96	87	1360
TH009527	TH009527	Compound 535	27	112	22
TH009562	TH009562	Compound 536
TH009582	TH009582	Compound 537				61.65
TH009583	TH009583	Compound 538				29.75
TH009584	TH009584	Compound 539				58.5
TH009586	TH009586	Compound 540				7.72
TH009587	TH009587	Compound 541				33000
TH009588	TH009588	Compound 542				1220
TH009590	TH009590	Compound 543
TH009602	TH009602	Compound 544				52.75
TH009603	TH009603	Compound 545				25.2
TH009607T	TH009607T	Compound 546				33000
TH009620	TH009620	Compound 547				33000
TH009624	TH009624	Compound 548				33000
TH009666		Compound 549	67	109	96	21.1
TH009667	TH009667	Compound 550				24.2
TH009668	TH009668	Compound 551				71.7
TH009669	TH009669	Compound 552				56.95
TH009670	TH009670	Compound 553				69.7
TH009705	TH009705	Compound 554				4940
TH009711	TH009711	Compound 555				30.3
TH009712	TH009712	Compound 556				33000
TH009713	TH009713	Compound 557				1390
TH009714	TH009714	Compound 558				26.85
TH009716	TH009716	Compound 559				100000
TH009719		Compound 560	51	106	89	28.1
TH009746	TH009746	Compound 561				7790
TH009747	TH009747	Compound 562				2420
TH009755	TH009755	Compound 563				6920
TH009756	TH009756	Compound 564				1570
TH009893	TH009893	Compound 565				100000
TH009894T	TH009894T	Compound 566				100000
TH009896	TH009896	Compound 567				9840
TH010002	TH010002	Compound 568				100000
TH010096	TH010096	Compound 569	12	122	67	74.5
TH010097	TH010097	Compound 570	45	117	87	15.4
TH010140	TH010140	Compound 571				153
TH010141	TH010141	Compound 572	23	137	53	9.43
TH010142	TH010142	Compound 573				155
TH010143	TH010143	Compound 574				556
TH010144	TH010144	Compound 575				580
TH010251	TH010251	Compound 576				77.9
TH010271T	TH010271T	Compound 577				196
TH010274		Compound 578				335
TH010287T	TH010287T	Compound 579				960
TH010431	TH010431	Compound 580				21.9
TH010511T	TH010511T	Compound 581				4.21
TH010512T	TH010512T	Compound 582				6.86
TH010513T	TH010513T	Compound 583				0.21
TH010632Q	TH010632Q	Compound 584				4.11
TH010644Q	TH010644Q	Compound 585				0.12
TH010697T	TH010697T	Compound 586				27.5
TH010731T	TH010731T	Compound 587				51.7
TH010751	TH010751	Compound 588				9.53
