# Supplementary material for: Broadly Active Antiviral Compounds Disturb Zika Virus Progeny Release Rescuing Virus-Induced Toxicity in Brain Organoids
Source: Viruses. 2020 Dec 29;13(1):37. doi: 10.3390/v13010037 (PMC7823652; doi:10.3390/v13010037)
Supplement: Supplementary file 1 [file viruses-13-00037-s001.zip › Viruses_Supplementary Material/Supplementary Data 1.xlsx]

## Sheet: Supplementary Data on Screening
Compound Number	hOGG1 IC50 (nM)	Viability of U87 cells (%)	Infected Cells (U87, ZIKV) (%)	Viral Titer (ZIKV) (%)	Inhibition of ZIKV titer (%)	Inhibition of primary ZIKV infection (%)	Viability of SW13 Cells (%)	Infected Cells (SW13, HAZV) (%)	Viral Titer (HAZV) (%)	Inhibition of HAZV titer (%)	Inhibition of primary HAZV infection (%)
Compound 1		107	98	94	6	2	82	73	26	74	27
Compound 2	2795.53	93	104	48	52	-4
Compound 3 - TH3289	1619.99	92	59	4	96	41	77	42	5	95	58
Compound 4	1292.86	92	114	81	19	-14
Compound 5	100000	93	81	55	45	19
Compound 6	100000	90	72	32	68	28
Compound 7	100000	94	76	65	35	24
Compound 8	11100	71	51	37	63	49
Compound 9	20700	82	73	43	57	27
Compound 10		97	83	89	11	17
Compound 11		92	56	47	53	44
Compound 12	99000	84	34	13	87	66
Compound 13		84	57	75	25	43
Compound 14		96	139	105	-5	-39
Compound 15		72	82	42	58	18
Compound 16	99000	95	131	218	-118	-31
Compound 17	29800	82	92	83	17	8
Compound 18		91	90	134	-34	10
Compound 19 - TH5264	2000	86	46	2	98	54	94	19	6	94	81
Compound 20	141.5	113	100	106	-6	0	112	73	46	54	27
Compound 21	341.85	84	40	3	97	60
Compound 22	1422.51	77	53	56	44	47
Compound 23	1354	122	100	97	3	0	111	53	68	32	47
Compound 24	744	114	99	97	3	1	97	55	29	71	45
Compound 25		114	98	70	30	2	123	44	4	96	56
Compound 26		102	100	90	10	0	103	65	29	71	35
Compound 27		107	100	70	30	0	70	32	9	91	68
Compound 28		109	57	23	77	43
Compound 29		101	97	40	60	3	31	23	19	81	77
Compound 30	99000	111	98	24	76	2	100	61	29	71	39
Compound 31	99000	128	99	98	2	1	73	13	9	91	87
Compound 32 - TH6545		101	89	5	95	11	80	8	2	98	92
Compound 33		126	100	113	-13	0	108	41	67	33	59
Compound 34	99000	118	97	13	87	3	98	40	72	28	60
Compound 35	783	119	100	72	28	0	110	79	50	50	21
Compound 36 - TH6744	680	105	88	5	95	12	116	15	10	90	85
Compound 37		115	100	116	-16	0	107	75	58	42	25
Compound 38	1730	125	99	120	-20	1	87	36	144	-44	64
Compound 39	2870	112	100	107	-7	0	115	85	55	45	15
Compound 40 - TH8283T	1480	90	50	4	96	50	90	10	4	96	90
Compound 41	99000	109	106	29	71	-6
Compound 42	99000	71	17	22	78	83
Compound 43	99000	91	85	17	83	15
Compound 44	305	131	99	80	20	1	88	34	28	72	66
Compound 45	1760	110	100	100	0	0	58	32	35	65	68
Compound 46	107.85	106	99	37	63	1	107	80	37	63	20
Compound 47	183.5	118	100	94	6	0	104	93	28	72	7
Compound 48	5560	98	99	61	39	1
Compound 49	99000	110	102	54	46	-2
Compound 50	99000	87	56	30	70	44
Compound 51	99000	100	71	20	80	29
Compound 52	19.84	91	24	27	73	76
Compound 53	4438.2	62	50	67	33	50
Compound 54	2130	120	100	82	18	0	102	88	70	30	12
Compound 55	2190	133	99	94	6	1	87	94	19	81	6
Compound 56	1820	144	99	91	9	1	117	57	28	72	43
Compound 57	28600	132	100	115	-15	0	122	65	23	77	35
Compound 58	1950	126	100	113	-13	0	117	88	39	61	12
Compound 59	1360	143	95	50	50	5	96	57	13	87	43
Compound 60		137	100	96	4	0	112	73	78	22	27
Compound 61		95	71	38	62	29
Compound 62	61.65	92	21	38	62	79
Compound 63	29.75	88	68	43	57	32
Compound 64	58.5	89	49	87	13	51
Compound 65	7.72	84	45	147	-47	55
Compound 66	33000	120	51	20	80	49
Compound 67	1220	89	80	67	33	20
Compound 68		106	34	8	92	66
Compound 69	52.75	92	38	47	53	62
Compound 70	25.2	88	33	65	35	67
Compound 71	33000	94	57	13	87	43
Compound 72	33000	100	51	11	89	49
Compound 73	33000	99	77	17	83	23
Compound 74	24.2	90	36	82	18	64
Compound 75	71.7	85	42	51	49	58
Compound 76	56.95	84	29	52	48	71
Compound 77	69.7	90	59	56	44	41
Compound 78	4940	82	51	49	51	49
Compound 79	30.3	84	34	53	47	66
Compound 80	33000	109	131	25	75	-31
Compound 81	1390	86	36	55	45	64
Compound 82	26.85	92	63	86	14	37
Compound 83	100000	114	142	28	72	-42
Compound 84	7790	79	103	119	-19	-3
Compound 85	2420	88	89	153	-53	11
Compound 86	6920	82	95	173	-73	5
Compound 87	1570	84	113	163	-63	-13
Compound 88	100000	103	141	82	18	-41
Compound 89	100000	108	144	62	38	-44
Compound 90	9840	90	102	212	-112	-2
Compound 91	100000	111	152	81	19	-52
Compound 92	74.5	150	98	35	65	2	122	88	33	67	12
Compound 93	15.4	151	96	31	69	4	117	55	13	87	45
Compound 94	153	118	140	37	63	-40
Compound 95	9.43	131	103	37	63	-3	137	77	47	53	23
Compound 96	155	117	110	19	81	-10
Compound 97	556	119	106	26	74	-6
Compound 98	580	114	82	17	83	18
Compound 99	77.9	92	61	68	32	39
Compound 100	196	100	88	18	82	12
Compound 101	960	94	122	186	-86	-22
Compound 102	21.9	97	75	128	-28	25
Compound 103	4.21	106	120	42	58	-20
Compound 104	6.86	97	116	62	38	-16
Compound 105	0.21	100	117	115	-15	-17
Compound 106	4.11	112	156	30	70	-56
Compound 107	0.12	95	94	22	78	6
Compound 108	27.5	102	119	42	58	-19
Compound 109	51.7	99	115	33	67	-15
Compound 110	9.53	109	139	51	49	-39
Ribavirin		91	40	37	60	63	99	53	2	98	47
